# Supplementary material for: Machine learning to predict postdialysis fatigue in patients undergoing hemodialysis
Source: Ren Fail. 2025 Jul 27;47(1):2529452. doi: 10.1080/0886022X.2025.2529452 (PMC12302430; doi:10.1080/0886022X.2025.2529452)
Supplement: subfigures.zip [file IRNF_A_2529452_SM1938.zip]

Archive with 11 entries (10 files):
- subfigures/
- subfigures/fig4a.tif
- subfigures/fig4b.tif
- subfigures/fig4c.tif
- subfigures/fig4d.tif
- subfigures/fig4e.tif
- subfigures/fig4f.tif
- subfigures/fig5a.tif
- subfigures/fig5b.tif
- subfigures/fig5c.tif
- subfigures/fig5d.tif
